# Supplementary material for: In Situ Synthesis of AZO-Np in Guar Gum/PVOH Composite Fiber Mats for Potential Bactericidal Release
Source: Polymers (Basel). 2022 Nov 17;14(22):4983. doi: 10.3390/polym14224983 (PMC9698413; doi:10.3390/polym14224983)
Supplement: Supplementary file 1 [file polymers-14-04983-s001.zip]

Archive with 1 entries (1 files):
- polymers-1947819-supplementary.pdf
